# Supplementary material for: Hepato-Protective Effects of Delta-Tocotrienol and Alpha-Tocopherol in Patients with Non-Alcoholic Fatty Liver Disease: Regulation of Circulating MicroRNA Expression
Source: Int J Mol Sci. 2022 Dec 21;24(1):79. doi: 10.3390/ijms24010079 (PMC9820400; doi:10.3390/ijms24010079)
Supplement: Supplementary file 1 [file ijms-24-00079-s001.zip]

Archive with 1 entries (1 files):
- ijms-1986257-supplementary.pdf
